# Supplementary material for: Antioxidant Potential of Aqueous Dispersions of Fullerenes C60, C70, and Gd@C82
Source: Int J Mol Sci. 2021 May 29;22(11):5838. doi: 10.3390/ijms22115838 (PMC8199091; doi:10.3390/ijms22115838)
Supplement: Supplementary file 1 [file ijms-22-05838-s001.zip]

Archive with 1 entries (1 files):
- ijms-1222568-supplementary.pdf
